# Supplementary material for: Role of Time Scales in the Coupled Epidemic-Opinion Dynamics on Multiplex Networks
Source: Entropy (Basel). 2022 Jan 9;24(1):105. doi: 10.3390/e24010105 (PMC8774805; doi:10.3390/e24010105)
Supplement: Supplementary file 1 [file entropy-24-00105-s001.zip]

Archive with 1 entries (1 files):
- entropy-1509328-supplementary.pdf
